# Supplementary material for: Lower Serum Uric Acid Levels May Lower the Incidence of Diabetic Chronic Complications in U.S. Adults Aged 40 and Over
Source: J Clin Med. 2023 Jan 16;12(2):725. doi: 10.3390/jcm12020725 (PMC9862742; doi:10.3390/jcm12020725)
Supplement: Supplementary file 1 [file jcm-12-00725-s001.zip]

Archive with 1 entries (1 files):
- jcm-2062085-supplementary.pdf
